# Supplementary material for: Tumor Suppressor CADM1 Protects Against Colitis in Inflammatory Bowel Disease Through Enhancing Epithelial Regeneration
Source: Int J Mol Sci. 2026 Apr 28;27(9):3908. doi: 10.3390/ijms27093908 (PMC13164419; doi:10.3390/ijms27093908)
Supplement: Supplementary file 1 [file ijms-27-03908-s001.zip]

Archive with 1 entries (1 files):
- ijms-4212031-supplementary.pdf
